# Supplementary material for: Stimulation of the Pro-Resolving Receptor Fpr2 Reverses Inflammatory Microglial Activity by Suppressing NFκB Activity
Source: Int J Mol Sci. 2023 Nov 6;24(21):15996. doi: 10.3390/ijms242115996 (PMC10649357; doi:10.3390/ijms242115996)
Supplement: Supplementary file 1 [file ijms-24-15996-s001.zip]

Archive with 1 entries (1 files):
- ijms-2688456-supplementary.pdf
